# Supplementary material for: Physiotherapist Online Assessment in Patients with Stroke: Protocol for a Systematic Review and Meta-Analysis
Source: J Clin Med. 2025 Mar 28;14(7):2311. doi: 10.3390/jcm14072311 (PMC11989669; doi:10.3390/jcm14072311)
Supplement: Supplementary file 1 [file jcm-14-02311-s001.zip]

Archive with 2 entries (2 files):
- Supplementary File S1. PRISMA-P-checklist Protocol.pdf
- Supplementary File S2. Query search.pdf
